# Supplementary material for: Quantitative interactome proteomics identifies a proteostasis network for GABAA receptors
Source: J Biol Chem. 2022 Aug 27;298(10):102423. doi: 10.1016/j.jbc.2022.102423 (PMC9493394; doi:10.1016/j.jbc.2022.102423)
Supplement: Table S5 — List of enriched biological process for GABAA receptor interactors. Data were analyzed and retrieved from Database for Annotation, Visualization and Integrated Discovery (DAVID). Five functional clusters were presented from both WT α1-containing GABAA receptor and α1(A322D)-containing GABAA receptor interactors. GO terms, enriched genes, and FDR were included [file mmc5.xlsx]

## Sheet: WT GO
Annotation Cluster 1	Enrichment Score: 4.342728240434562
Category	Term	Count	%	PValue	Genes	List Total	Pop Hits	Pop Total	Fold Enrichment	Bonferroni	Benjamini	FDR
GOTERM_BP_DIRECT	GO:0042026~protein refolding	6	5.17241	3.28359e-08	HSPA8, HSP90AA1, DNAJA2, HSPA6, HSPD1, HSPA1A	112	15	16792	59.9714	2.45281e-05	8.17614e-06	7.94629e-06
GOTERM_BP_DIRECT	GO:0006986~response to unfolded protein	7	6.03448	3.14687e-07	DNAJA1, HSPA8, HSP90AA1, HSP90AB1, HSPA6, SERPINH1, HSPD1	112	42	16792	24.9881	0.000235043	5.87678e-05	5.71157e-05
GOTERM_BP_DIRECT	GO:0050821~protein stabilization	9	7.75862	3.29879e-06	CCT2, HSP90AA1, HSP90AB1, SEL1L, CCT7, PHB2, CCT5, HSPD1, HSPA1A	112	136	16792	9.92174	0.00246117	0.000492839	0.000478984
GOTERM_BP_DIRECT	GO:0009408~response to heat	4	3.44828	0.00391678	DNAJA1, HSP90AA1, DNAJA2, HSPD1	112	48	16792	12.494	0.946687	0.12191	0.118483
GOTERM_BP_DIRECT	GO:0031396~regulation of protein ubiquitination	3	2.58621	0.00489139	HSP90AA1, HSP90AB1, HSPA1A	112	16	16792	28.1116	0.97434	0.140533	0.136583
GOTERM_BP_DIRECT	GO:1900034~regulation of cellular response to heat	4	3.44828	0.0134489	HSPA8, HSP90AA1, HSP90AB1, HSPA1A	112	75	16792	7.99619	0.99996	0.313948	0.305122
Annotation Cluster 2	Enrichment Score: 3.702071773101417
Category	Term	Count	%	PValue	Genes	List Total	Pop Hits	Pop Total	Fold Enrichment	Bonferroni	Benjamini	FDR
GOTERM_BP_DIRECT	GO:0006457~protein folding	13	11.2069	2.49895e-09	CCT2, HSPA8, HSP90AA1, HSP90AB1, GNAI1, HSP90B1, DNAJA1, GANAB, DNAJB11, CANX, DNAJA2, CCT7, CCT5	112	180	16792	10.8282	1.86672e-06	9.33359e-07	9.0712e-07
GOTERM_BP_DIRECT	GO:0050821~protein stabilization	9	7.75862	3.29879e-06	CCT2, HSP90AA1, HSP90AB1, SEL1L, CCT7, PHB2, CCT5, HSPD1, HSPA1A	112	136	16792	9.92174	0.00246117	0.000492839	0.000478984
GOTERM_BP_DIRECT	GO:1901998~toxin transport	5	4.31034	9.0491e-05	DNAJA1, CCT2, HSPA5, CCT7, CCT5	112	36	16792	20.8234	0.0653656	0.00675967	0.00656964
GOTERM_BP_DIRECT	GO:1904871~positive regulation of protein localization to Cajal body	3	2.58621	0.00118143	CCT2, CCT7, CCT5	112	8	16792	56.2232	0.586479	0.058835	0.057181
GOTERM_BP_DIRECT	GO:1904851~positive regulation of establishment of protein localization to telomere	3	2.58621	0.00151242	CCT2, CCT7, CCT5	112	9	16792	49.9762	0.677172	0.0664576	0.0645893
GOTERM_BP_DIRECT	GO:1904874~positive regulation of telomerase RNA localization to Cajal body	3	2.58621	0.00429845	CCT2, CCT7, CCT5	112	15	16792	29.9857	0.959959	0.128438	0.124827
GOTERM_BP_DIRECT	GO:0032212~positive regulation of telomere maintenance via telomerase	3	2.58621	0.0188765	CCT2, CCT7, CCT5	112	32	16792	14.0558	0.999999	0.402879	0.391553
GOTERM_BP_DIRECT	GO:0007339~binding of sperm to zona pellucida	3	2.58621	0.022356	CCT2, CCT7, CCT5	112	35	16792	12.851	1	0.439473	0.427118
Annotation Cluster 3	Enrichment Score: 2.3456457685446077
Category	Term	Count	%	PValue	Genes	List Total	Pop Hits	Pop Total	Fold Enrichment	Bonferroni	Benjamini	FDR
GOTERM_BP_DIRECT	GO:0006412~translation	10	8.62069	4.60655e-05	SLC25A1, SLC25A3, RPL27A, RPL35, SLC25A10, SLC25A5, SLC25A4, SLC25A6, SLC25A13, RPL19	112	253	16792	5.92603	0.0338264	0.00440121	0.00427748
GOTERM_BP_DIRECT	GO:0015853~adenine transport	3	2.58621	0.000257586	SLC25A5, SLC25A4, SLC25A6	112	4	16792	112.446	0.175057	0.013744	0.0133577
GOTERM_BP_DIRECT	GO:0050796~regulation of insulin secretion	3	2.58621	0.0725589	SLC25A5, SLC25A4, SLC25A6	112	67	16792	6.71322	1	0.985482	0.957778
GOTERM_BP_DIRECT	GO:0055085~transmembrane transport	3	2.58621	0.481315	SLC25A5, SLC25A4, SLC25A6	112	244	16792	1.84338	1	1	0.97319
Annotation Cluster 4	Enrichment Score: 2.2979181514846476
Category	Term	Count	%	PValue	Genes	List Total	Pop Hits	Pop Total	Fold Enrichment	Bonferroni	Benjamini	FDR
GOTERM_BP_DIRECT	GO:0006412~translation	10	8.62069	4.60655e-05	SLC25A1, SLC25A3, RPL27A, RPL35, SLC25A10, SLC25A5, SLC25A4, SLC25A6, SLC25A13, RPL19	112	253	16792	5.92603	0.0338264	0.00440121	0.00427748
GOTERM_BP_DIRECT	GO:0006094~gluconeogenesis	3	2.58621	0.0342086	SLC25A1, SLC25A10, SLC25A13	112	44	16792	10.2224	1	0.594276	0.577569
GOTERM_BP_DIRECT	GO:0006810~transport	6	5.17241	0.0810465	SLC25A1, SLC25A3, SLC25A10, SLC25A5, SLC25A4, SLC25A13	112	348	16792	2.58498	1	1	0.97319
Annotation Cluster 5	Enrichment Score: 1.3862969778207705
Category	Term	Count	%	PValue	Genes	List Total	Pop Hits	Pop Total	Fold Enrichment	Bonferroni	Benjamini	FDR
GOTERM_BP_DIRECT	GO:0006412~translation	10	8.62069	4.60655e-05	SLC25A1, SLC25A3, RPL27A, RPL35, SLC25A10, SLC25A5, SLC25A4, SLC25A6, SLC25A13, RPL19	112	253	16792	5.92603	0.0338264	0.00440121	0.00427748
GOTERM_BP_DIRECT	GO:0006413~translational initiation	4	3.44828	0.0624348	RPL27A, RPL35, EIF3H, RPL19	112	137	16792	4.37748	1	0.887928	0.862966
GOTERM_BP_DIRECT	GO:0006614~SRP-dependent cotranslational protein targeting to membrane	3	2.58621	0.128201	RPL27A, RPL35, RPL19	112	94	16792	4.78495	1	1	0.97319
GOTERM_BP_DIRECT	GO:0019083~viral transcription	3	2.58621	0.169323	RPL27A, RPL35, RPL19	112	112	16792	4.01594	1	1	0.97319
GOTERM_BP_DIRECT	GO:0000184~nuclear-transcribed mRNA catabolic process, nonsense-mediated decay	3	2.58621	0.185869	RPL27A, RPL35, RPL19	112	119	16792	3.77971	1	1	0.97319
GOTERM_BP_DIRECT	GO:0006364~rRNA processing	3	2.58621	0.414572	RPL27A, RPL35, RPL19	112	214	16792	2.1018	1	1	0.97319

## Sheet: A322D GO
Annotation Cluster 1	Enrichment Score: 6.286465697123663
Category	Term	Count	%	PValue	Genes	List Total	Pop Hits	Pop Total	Fold Enrichment	Bonferroni	Benjamini	FDR
GOTERM_BP_DIRECT	GO:0007017~microtubule-based process	10	10.2041	3.03298e-13	TUBA1C, TUBB2B, TUBA1B, TUBB6, TUBB2A, TUBA1A, TUBB3, TUBB, TUBA4A, TUBA8	95	36	16792	49.0994	2.30821e-10	1.15405e-10	1.04638e-10
GOTERM_BP_DIRECT	GO:0030705~cytoskeleton-dependent intracellular transport	4	4.08163	0.000130426	TUBA1C, TUBA1B, TUBA1A, TUBB	95	18	16792	39.2795	0.0944935	0.00275707	0.00249984
GOTERM_BP_DIRECT	GO:0051301~cell division	8	8.16327	0.00349436	TUBA1C, TUBA1B, TUBA1A, TUBB, ZNF207, LIG3, SMC1A, ATAD3B	95	350	16792	4.04018	0.930322	0.039106	0.0354575
Annotation Cluster 2	Enrichment Score: 5.615877446345001
Category	Term	Count	%	PValue	Genes	List Total	Pop Hits	Pop Total	Fold Enrichment	Bonferroni	Benjamini	FDR
GOTERM_BP_DIRECT	GO:0042026~protein refolding	6	6.12245	1.41828e-08	HSPA8, HSPA1L, DNAJA2, HSPA6, HSPD1, HSPA1A	95	15	16792	70.7032	1.0793e-05	9.81189e-07	8.89646e-07
GOTERM_BP_DIRECT	GO:0006986~response to unfolded protein	7	7.14286	1.16761e-07	DNAJA1, HSPA8, HSP90AB1, HSPA1L, HSPA6, SERPINH1, HSPD1	95	42	16792	29.4596	8.8851e-05	6.55438e-06	5.94286e-06
GOTERM_BP_DIRECT	GO:1900034~regulation of cellular response to heat	4	4.08163	0.0085765	HSPA8, HSP90AB1, HSPA1L, HSPA1A	95	75	16792	9.42709	0.998577	0.0847625	0.0768543
Annotation Cluster 3	Enrichment Score: 4.124716063699339
Category	Term	Count	%	PValue	Genes	List Total	Pop Hits	Pop Total	Fold Enrichment	Bonferroni	Benjamini	FDR
GOTERM_BP_DIRECT	GO:0042769~DNA damage response, detection of DNA damage	10	10.2041	3.03298e-13	DNAJA1, DDB1, RFC4, PCNA, UBB, RFC1, PARP1, UBC, RPS27A, UBA52	95	36	16792	49.0994	2.30821e-10	1.15405e-10	1.04638e-10
GOTERM_BP_DIRECT	GO:0070987~error-free translesion synthesis	8	8.16327	6.54664e-12	VCP, RFC4, PCNA, UBB, RFC1, UBC, RPS27A, UBA52	95	19	16792	74.4244	4.982e-09	1.66066e-09	1.50573e-09
GOTERM_BP_DIRECT	GO:0006296~nucleotide-excision repair, DNA incision, 5'-to lesion	9	9.18367	2.40528e-11	DDB1, RFC4, PCNA, UBB, RFC1, PARP1, UBC, RPS27A, UBA52	95	37	16792	42.9952	1.83042e-08	4.57605e-09	4.14911e-09
GOTERM_BP_DIRECT	GO:0033683~nucleotide-excision repair, DNA incision	9	9.18367	3.03281e-11	DDB1, RFC4, PCNA, UBB, RFC1, PARP1, UBC, RPS27A, UBA52	95	38	16792	41.8637	2.30797e-08	4.61594e-09	4.18528e-09
GOTERM_BP_DIRECT	GO:0006297~nucleotide-excision repair, DNA gap filling	8	8.16327	4.39575e-11	RFC4, PCNA, UBB, RFC1, UBC, LIG3, RPS27A, UBA52	95	24	16792	58.9193	3.34517e-08	5.57527e-09	5.05511e-09
GOTERM_BP_DIRECT	GO:0042276~error-prone translesion synthesis	7	7.14286	6.69742e-10	RFC4, PCNA, UBB, RFC1, UBC, RPS27A, UBA52	95	19	16792	65.1213	5.09673e-07	6.37092e-08	5.77652e-08
GOTERM_BP_DIRECT	GO:0019985~translesion synthesis	8	8.16327	1.00395e-09	VCP, RFC4, PCNA, UBB, RFC1, UBC, RPS27A, UBA52	95	36	16792	39.2795	7.64008e-07	8.48898e-08	7.69697e-08
GOTERM_BP_DIRECT	GO:0006283~transcription-coupled nucleotide-excision repair	9	9.18367	7.93061e-09	DDB1, RFC4, PCNA, UBB, RFC1, UBC, LIG3, RPS27A, UBA52	95	74	16792	21.4976	6.03518e-06	6.03519e-07	5.47212e-07
GOTERM_BP_DIRECT	GO:0043488~regulation of mRNA stability	9	9.18367	1.09604e-07	HSPA8, UBB, PSMD2, UBC, PSMC2, EXOSC3, RPS27A, UBA52, HSPA1A	95	103	16792	15.4449	8.3405e-05	6.55438e-06	5.94286e-06
GOTERM_BP_DIRECT	GO:0000717~nucleotide-excision repair, DNA duplex unwinding	6	6.12245	1.2058e-07	DDB1, UBB, PARP1, UBC, RPS27A, UBA52	95	22	16792	48.2067	9.17571e-05	6.55438e-06	5.94286e-06
GOTERM_BP_DIRECT	GO:0000715~nucleotide-excision repair, DNA damage recognition	6	6.12245	1.53394e-07	DDB1, UBB, PARP1, UBC, RPS27A, UBA52	95	23	16792	46.1108	0.000116726	7.78221e-06	7.05614e-06
GOTERM_BP_DIRECT	GO:0006294~nucleotide-excision repair, preincision complex assembly	6	6.12245	5.27193e-07	DDB1, UBB, PARP1, UBC, RPS27A, UBA52	95	29	16792	36.5706	0.000401114	2.50746e-05	2.27352e-05
GOTERM_BP_DIRECT	GO:0032479~regulation of type I interferon production	5	5.10204	6.33433e-07	UBB, UBC, RPS27A, TRIM21, UBA52	95	13	16792	67.9838	0.000481927	2.83555e-05	2.57099e-05
GOTERM_BP_DIRECT	GO:0070911~global genome nucleotide-excision repair	6	6.12245	8.82201e-07	DDB1, UBB, PARP1, UBC, RPS27A, UBA52	95	32	16792	33.1421	0.00067113	3.72975e-05	3.38177e-05
GOTERM_BP_DIRECT	GO:0043066~negative regulation of apoptotic process	13	13.2653	8.65702e-06	HSPA5, PRKDC, GSTP1, ATAD3A, HSPD1, HSP90B1, DNAJA1, DDB1, UBB, DNAJA3, UBC, RPS27A, UBA52	95	455	16792	5.05023	0.00656637	0.0003294	0.000298667
GOTERM_BP_DIRECT	GO:0043161~proteasome-mediated ubiquitin-dependent protein catabolic process	9	9.18367	1.81737e-05	DDB1, VCP, UBB, PSMD2, UBC, PSMC2, PCBP2, RPS27A, UBA52	95	203	16792	7.83656	0.0137351	0.000658581	0.000597137
GOTERM_BP_DIRECT	GO:0032480~negative regulation of type I interferon production	5	5.10204	2.25717e-05	UBB, UBC, PCBP2, RPS27A, UBA52	95	30	16792	29.4596	0.0170305	0.000780775	0.00070793
GOTERM_BP_DIRECT	GO:0030512~negative regulation of transforming growth factor beta receptor signaling pathway	6	6.12245	2.9003e-05	UBB, HSPA5, UBC, RPS27A, UBA52, HSPA1A	95	64	16792	16.5711	0.0218298	0.00095962	0.000870089
GOTERM_BP_DIRECT	GO:0002755~MyD88-dependent toll-like receptor signaling pathway	5	5.10204	3.32728e-05	UBB, UBC, RPS27A, UBA52, HSPD1	95	33	16792	26.7815	0.0250032	0.000979289	0.000887923
GOTERM_BP_DIRECT	GO:0038061~NIK/NF-kappaB signaling	6	6.12245	3.3697e-05	UBB, PSMD2, UBC, PSMC2, RPS27A, UBA52	95	66	16792	16.0689	0.0253178	0.000979289	0.000887923
GOTERM_BP_DIRECT	GO:0010939~regulation of necrotic cell death	4	4.08163	3.60317e-05	UBB, UBC, RPS27A, UBA52	95	12	16792	58.9193	0.0270481	0.000979289	0.000887923
GOTERM_BP_DIRECT	GO:0019068~virion assembly	4	4.08163	3.60317e-05	UBB, UBC, RPS27A, UBA52	95	12	16792	58.9193	0.0270481	0.000979289	0.000887923
GOTERM_BP_DIRECT	GO:0002756~MyD88-independent toll-like receptor signaling pathway	4	4.08163	4.66511e-05	UBB, UBC, RPS27A, UBA52	95	13	16792	54.387	0.0348795	0.00121817	0.00110452
GOTERM_BP_DIRECT	GO:0051436~negative regulation of ubiquitin-protein ligase activity involved in mitotic cell cycle	6	6.12245	4.80225e-05	UBB, PSMD2, UBC, PSMC2, RPS27A, UBA52	95	71	16792	14.9373	0.0358862	0.00121817	0.00110452
GOTERM_BP_DIRECT	GO:0051437~positive regulation of ubiquitin-protein ligase activity involved in regulation of mitotic cell cycle transition	6	6.12245	6.66584e-05	UBB, PSMD2, UBC, PSMC2, RPS27A, UBA52	95	76	16792	13.9546	0.0494635	0.00163636	0.00148369
GOTERM_BP_DIRECT	GO:0000209~protein polyubiquitination	8	8.16327	7.75936e-05	UBB, PSMD2, UBC, PSMC2, HUWE1, RPS27A, TRIM21, UBA52	95	184	16792	7.68513	0.0573413	0.00184527	0.00167311
GOTERM_BP_DIRECT	GO:0031145~anaphase-promoting complex-dependent catabolic process	6	6.12245	8.025e-05	UBB, PSMD2, UBC, PSMC2, RPS27A, UBA52	95	79	16792	13.4247	0.0592451	0.00185061	0.00167795
GOTERM_BP_DIRECT	GO:0000086~G2/M transition of mitotic cell cycle	7	7.14286	0.00011945	TUBA1A, UBB, TUBB, UBC, RPS27A, UBA52, TUBA4A	95	137	16792	9.03143	0.0868972	0.00259718	0.00235487
GOTERM_BP_DIRECT	GO:0060071~Wnt signaling pathway, planar cell polarity pathway	6	6.12245	0.000165374	UBB, PSMD2, UBC, PSMC2, RPS27A, UBA52	95	92	16792	11.5277	0.118261	0.00340133	0.00308399
GOTERM_BP_DIRECT	GO:0051403~stress-activated MAPK cascade	4	4.08163	0.000210009	UBB, UBC, RPS27A, UBA52	95	21	16792	33.6682	0.147715	0.00420571	0.00381333
GOTERM_BP_DIRECT	GO:0043065~positive regulation of apoptotic process	9	9.18367	0.000278238	DNAJA1, UBB, PRKDC, DNAJA3, UBC, PAWR, RPS27A, UBA52, HSPD1	95	300	16792	5.30274	0.190848	0.00542921	0.00492267
GOTERM_BP_DIRECT	GO:0002223~stimulatory C-type lectin receptor signaling pathway	6	6.12245	0.000306688	UBB, PSMD2, UBC, PSMC2, RPS27A, UBA52	95	105	16792	10.1005	0.208183	0.00583473	0.00529036
GOTERM_BP_DIRECT	GO:0045742~positive regulation of epidermal growth factor receptor signaling pathway	4	4.08163	0.000315728	UBB, UBC, RPS27A, UBA52	95	24	16792	29.4596	0.213614	0.00586022	0.00531347
GOTERM_BP_DIRECT	GO:0070423~nucleotide-binding oligomerization domain containing signaling pathway	4	4.08163	0.00035733	UBB, UBC, RPS27A, UBA52	95	25	16792	28.2813	0.238128	0.00647449	0.00587043
GOTERM_BP_DIRECT	GO:0006977~DNA damage response, signal transduction by p53 class mediator resulting in cell cycle arrest	5	5.10204	0.000400728	PCNA, UBB, UBC, RPS27A, UBA52	95	62	16792	14.2547	0.262888	0.00695804	0.00630887
GOTERM_BP_DIRECT	GO:0005978~glycogen biosynthetic process	4	4.08163	0.000402305	UBB, UBC, RPS27A, UBA52	95	26	16792	27.1935	0.263772	0.00695804	0.00630887
GOTERM_BP_DIRECT	GO:0035666~TRIF-dependent toll-like receptor signaling pathway	4	4.08163	0.000502813	UBB, UBC, RPS27A, UBA52	95	28	16792	25.2511	0.318008	0.00831828	0.0075422
GOTERM_BP_DIRECT	GO:0061418~regulation of transcription from RNA polymerase II promoter in response to hypoxia	4	4.08163	0.000502813	UBB, UBC, RPS27A, UBA52	95	28	16792	25.2511	0.318008	0.00831828	0.0075422
GOTERM_BP_DIRECT	GO:0033209~tumor necrosis factor-mediated signaling pathway	6	6.12245	0.000524887	UBB, PSMD2, UBC, PSMC2, RPS27A, UBA52	95	118	16792	8.98769	0.329374	0.00849871	0.00770579
GOTERM_BP_DIRECT	GO:0090263~positive regulation of canonical Wnt signaling pathway	6	6.12245	0.000566738	UBB, PSMD2, UBC, PSMC2, RPS27A, UBA52	95	120	16792	8.83789	0.350407	0.00898516	0.00814686
GOTERM_BP_DIRECT	GO:0010803~regulation of tumor necrosis factor-mediated signaling pathway	4	4.08163	0.000618118	UBB, UBC, RPS27A, UBA52	95	30	16792	23.5677	0.375331	0.00959975	0.00870411
GOTERM_BP_DIRECT	GO:0019058~viral life cycle	4	4.08163	0.00068158	UBB, UBC, RPS27A, UBA52	95	31	16792	22.8075	0.404801	0.0103736	0.0094058
GOTERM_BP_DIRECT	GO:0042059~negative regulation of epidermal growth factor receptor signaling pathway	4	4.08163	0.00106096	UBB, UBC, RPS27A, UBA52	95	36	16792	19.6398	0.554172	0.0149517	0.0135568
GOTERM_BP_DIRECT	GO:0008543~fibroblast growth factor receptor signaling pathway	5	5.10204	0.00115386	UBB, HNRNPF, UBC, RPS27A, UBA52	95	82	16792	10.7779	0.584635	0.0159653	0.0144758
GOTERM_BP_DIRECT	GO:0038128~ERBB2 signaling pathway	4	4.08163	0.00124345	UBB, UBC, RPS27A, UBA52	95	38	16792	18.6061	0.61204	0.0168976	0.0153211
GOTERM_BP_DIRECT	GO:0050852~T cell receptor signaling pathway	6	6.12245	0.00145391	UBB, PSMD2, UBC, PSMC2, RPS27A, UBA52	95	148	16792	7.16586	0.669527	0.019411	0.0176
GOTERM_BP_DIRECT	GO:0042787~protein ubiquitination involved in ubiquitin-dependent protein catabolic process	6	6.12245	0.00168333	DDB1, UBB, UBC, HUWE1, RPS27A, UBA52	95	153	16792	6.93168	0.722545	0.0217121	0.0196864
GOTERM_BP_DIRECT	GO:0007179~transforming growth factor beta receptor signaling pathway	5	5.10204	0.00176664	UBB, PARP1, UBC, RPS27A, UBA52	95	92	16792	9.60641	0.739617	0.0224069	0.0203164
GOTERM_BP_DIRECT	GO:0090090~negative regulation of canonical Wnt signaling pathway	6	6.12245	0.00222051	UBB, PSMD2, UBC, PSMC2, RPS27A, UBA52	95	163	16792	6.50643	0.815791	0.0277017	0.0251172
GOTERM_BP_DIRECT	GO:0007254~JNK cascade	4	4.08163	0.00259774	UBB, UBC, RPS27A, UBA52	95	49	16792	14.4292	0.861855	0.0304135	0.027576
GOTERM_BP_DIRECT	GO:0036297~interstrand cross-link repair	4	4.08163	0.00259774	UBB, UBC, RPS27A, UBA52	95	49	16792	14.4292	0.861855	0.0304135	0.027576
GOTERM_BP_DIRECT	GO:0075733~intracellular transport of virus	4	4.08163	0.00291271	UBB, UBC, RPS27A, UBA52	95	51	16792	13.8634	0.89137	0.0335844	0.030451
GOTERM_BP_DIRECT	GO:0038095~Fc-epsilon receptor signaling pathway	6	6.12245	0.00324694	UBB, PSMD2, UBC, PSMC2, RPS27A, UBA52	95	178	16792	5.95813	0.915832	0.0368794	0.0334386
GOTERM_BP_DIRECT	GO:0007249~I-kappaB kinase/NF-kappaB signaling	4	4.08163	0.00461597	UBB, UBC, RPS27A, UBA52	95	60	16792	11.7839	0.970427	0.0494754	0.0448594
GOTERM_BP_DIRECT	GO:1901796~regulation of signal transduction by p53 class mediator	5	5.10204	0.00517965	RFC4, UBB, UBC, RPS27A, UBA52	95	124	16792	7.12733	0.980783	0.054746	0.0496383
GOTERM_BP_DIRECT	GO:0016197~endosomal transport	4	4.08163	0.00602563	UBB, UBC, RPS27A, UBA52	95	66	16792	10.7126	0.989942	0.0619662	0.0561849
GOTERM_BP_DIRECT	GO:0051092~positive regulation of NF-kappaB transcription factor activity	5	5.10204	0.00662167	UBB, UBC, RPS27A, UBA52, HSPA1A	95	133	16792	6.64503	0.993628	0.0671879	0.0609194
GOTERM_BP_DIRECT	GO:0016236~macroautophagy	4	4.08163	0.00889328	UBB, UBC, RPS27A, UBA52	95	76	16792	9.30305	0.998884	0.0867664	0.0786713
GOTERM_BP_DIRECT	GO:0006260~DNA replication	5	5.10204	0.0112068	RBM14, RFC4, PCNA, RFC1, LIG3	95	155	16792	5.70187	0.999812	0.106604	0.0966584
GOTERM_BP_DIRECT	GO:0000722~telomere maintenance via recombination	3	3.06122	0.0137886	RFC4, PCNA, RFC1	95	32	16792	16.5711	0.999974	0.127965	0.116026
GOTERM_BP_DIRECT	GO:0000165~MAPK cascade	6	6.12245	0.0158666	UBB, PSMD2, UBC, PSMC2, RPS27A, UBA52	95	262	16792	4.04789	0.999995	0.143744	0.130333
GOTERM_BP_DIRECT	GO:0016055~Wnt signaling pathway	5	5.10204	0.0209016	DDB1, UBB, UBC, RPS27A, UBA52	95	187	16792	4.72615	1	0.18218	0.165183
GOTERM_BP_DIRECT	GO:0000187~activation of MAPK activity	4	4.08163	0.0221893	UBB, UBC, RPS27A, UBA52	95	107	16792	6.60777	1	0.183684	0.166547
GOTERM_BP_DIRECT	GO:0007219~Notch signaling pathway	4	4.08163	0.02674	UBB, UBC, RPS27A, UBA52	95	115	16792	6.1481	1	0.214201	0.194217
GOTERM_BP_DIRECT	GO:0044267~cellular protein metabolic process	4	4.08163	0.0285657	UBB, UBC, RPS27A, UBA52	95	118	16792	5.99179	1	0.226442	0.205316
GOTERM_BP_DIRECT	GO:0045087~innate immune response	7	7.14286	0.0336454	IGLL5, UBB, UBC, PCBP2, RPS27A, TRIM21, UBA52	95	430	16792	2.87745	1	0.256042	0.232153
GOTERM_BP_DIRECT	GO:0043123~positive regulation of I-kappaB kinase/NF-kappaB signaling	4	4.08163	0.0616791	UBB, UBC, RPS27A, UBA52	95	161	16792	4.3915	1	0.411735	0.373321
GOTERM_BP_DIRECT	GO:0000122~negative regulation of transcription from RNA polymerase II promoter	8	8.16327	0.108684	UBB, RFC1, PARP1, DNAJA3, UBC, PAWR, RPS27A, UBA52	95	720	16792	1.96398	1	0.661671	0.599938
GOTERM_BP_DIRECT	GO:0034220~ion transmembrane transport	4	4.08163	0.113642	UBB, UBC, RPS27A, UBA52	95	210	16792	3.36682	1	0.680955	0.617423
GOTERM_BP_DIRECT	GO:0045944~positive regulation of transcription from RNA polymerase II promoter	9	9.18367	0.183229	RBM14, UBB, PARP1, PRKDC, PCBP1, UBC, ECD, RPS27A, UBA52	95	981	16792	1.62163	1	0.948552	0.860054
Annotation Cluster 4	Enrichment Score: 2.1811508523994028
Category	Term	Count	%	PValue	Genes	List Total	Pop Hits	Pop Total	Fold Enrichment	Bonferroni	Benjamini	FDR
GOTERM_BP_DIRECT	GO:0006412~translation	9	9.18367	8.66234e-05	SLC25A1, SLC25A3, RPL23A, SLC25A10, SLC25A5, RPS27A, UBA52, SLC25A6, SLC25A13	95	253	16792	6.28783	0.0637973	0.00193884	0.00175795
GOTERM_BP_DIRECT	GO:0006094~gluconeogenesis	3	3.06122	0.0251851	SLC25A1, SLC25A10, SLC25A13	95	44	16792	12.0517	1	0.206085	0.186858
GOTERM_BP_DIRECT	GO:0006810~transport	5	5.10204	0.13115	SLC25A1, SLC25A3, SLC25A10, SLC25A5, SLC25A13	95	348	16792	2.53962	1	0.750414	0.680401
Annotation Cluster 5	Enrichment Score: 1.7444759446028584
Category	Term	Count	%	PValue	Genes	List Total	Pop Hits	Pop Total	Fold Enrichment	Bonferroni	Benjamini	FDR
GOTERM_BP_DIRECT	GO:0006412~translation	9	9.18367	8.66234e-05	SLC25A1, SLC25A3, RPL23A, SLC25A10, SLC25A5, RPS27A, UBA52, SLC25A6, SLC25A13	95	253	16792	6.28783	0.0637973	0.00193884	0.00175795
GOTERM_BP_DIRECT	GO:0006614~SRP-dependent cotranslational protein targeting to membrane	4	4.08163	0.0157807	RPL23A, SRP68, RPS27A, UBA52	95	94	16792	7.52161	0.999994	0.143744	0.130333
GOTERM_BP_DIRECT	GO:0006364~rRNA processing	5	5.10204	0.032162	RPL23A, EXOSC3, RPS27A, UBA52, SKIV2L2	95	214	16792	4.12986	1	0.249748	0.226447
GOTERM_BP_DIRECT	GO:0006413~translational initiation	4	4.08163	0.0416214	EIF6, RPL23A, RPS27A, UBA52	95	137	16792	5.16081	1	0.304557	0.276142
GOTERM_BP_DIRECT	GO:0019083~viral transcription	3	3.06122	0.130078	RPL23A, RPS27A, UBA52	95	112	16792	4.73459	1	0.750414	0.680401
GOTERM_BP_DIRECT	GO:0000184~nuclear-transcribed mRNA catabolic process, nonsense-mediated decay	3	3.06122	0.143389	RPL23A, RPS27A, UBA52	95	119	16792	4.45608	1	0.802348	0.72749
